# Supplementary material for: Ocean freshening near the end of the Mesozoic
Source: Nat Commun. 2025 Aug 6;16:7238. doi: 10.1038/s41467-025-62189-9 (PMC12328591; doi:10.1038/s41467-025-62189-9)
Supplement: Supplementary file 3 — Supplementary Dataset 1 (SD1) [file 41467_2025_62189_MOESM3_ESM.xlsx]

## Sheet: Arkusz1
Supplementary Dataset 1 Dinoflagellate cyst quantitative data from Sidi Ziane section (Algeria)
	Dinoflagellate cyst counts																																					Dinoflagellate cyst main groups
Height (cm)	Palynodinium grallator	Indet. chorate dinoflagellate cysts, mainly Areoligeraceae	P. australinum-bulliforme complex	Isabelidinium maiae	Isabelidinium spp.	Phelodinium tricuspe	Cribroperidinioid cysts (including fibrous specimens)	Spiniferites ramosus 'group'	Tanyosphaeridium xanthiopyxides	Cerodinium spp.	Thalassiphora pelagica	Thalassiphora spp.	Hystrichosphaeridium tubiferum	Phelodinium magnificum	Cerodinium diebelii	Glaphyrocysta/Areoligera complex	Phelodinium spp.	Disphaerogena carposphaeropsis	Manumiella seelandica	Impagidinium spp. indet.	Oligosphaeridium complex	Areoligera spp.	Palaeoperidinium pyrophorum	Peridiniaceae indet.	Dinopterygium spp.	Circulodinium spp.	Dinogymnium sp.	Oligosphaeridium spp.	Hystrichosphaeridium spp.	Senoniasphaera spp.	Hystrichostrogylon borisii	Odontochitina operculata	Hystrichosphaeropsis ovum	Damassadinium californicum	Heterosphaeridium heteracanthum	Cribroperidinium spp.		Glaphyrocysta-Areoligera complex	Chorate dinoflagellate cysts	Indet. chorate dinoflagellate cysts, mainly Areoligeraceae	P. australinum-bulliforme complex	Peridiniaceae indet.	Phelodinium spp.	Cribroperidinioid cysts	Spiniferites ramosus 'group'	Thalassiphora spp.	Manumiella seelandica	Others
-10	7	82	9	1	2																																	0	7	82	9	3	0	0	0	0	0	0
-15	7	78	12			2	1																															0	7	78	12	0	2	1	0	0	0	0
-25	4	91	4			1																																0	4	91	4	0	1	0	0	0	0	0
-30	8	89	3																																			0	8	89	3	0	0	0	0	0	0	0
-40	4	20					6	4	2																													0	4	20	0	0	0	6	4	0	0	2
-80	2	10	2			4		2		2		2																										0	2	10	2	0	4	0	2	2	0	2
-120		10	2			6							2																									0	2	10	2	0	6	0	0	0	0	0
-190		56	2			13		8		2		5	3	4	5	2																						2	3	56	2	0	17	0	8	5	0	7
-250		83	2			2									5	2	6																					2	0	83	2	0	8	0	0	0	0	5
-325	1	11	4			1		1					2		2	2		4	72																			2	3	11	4	0	1	0	1	0	72	6
-350	6	40	6												7		7	9	25																			0	6	40	6	0	7	0	0	0	25	16
-435	3	53										32							11	1																		0	3	53	0	0	0	0	0	32	11	1
-585	2	49	15				1	5		3		16	1		1	2	2				1		2															2	4	49	15	0	2	1	5	16	0	6
-635		59					3					18				12								4	4													12	4	59	0	4	0	3	0	18	0	0
-690	2	34				2		16	2									1																				0	2	34	0	0	2	0	16	0	0	3
-745		32					2	4								6																						6	0	32	0	0	0	2	4	0	0	0
-800		28	3					7		5						56				1																		56	0	28	3	0	0	0	7	0	0	6
-850		75	1					12		1						11																						11	0	75	1	0	0	0	12	0	0	1
-950		24																																				0	0	24	0	0	0	0	0	0	0	0
-1000		32																																				0	0	32	0	0	0	0	0	0	0	0
-1050		32						6	1							53		6		2																		53	0	32	0	0	0	0	6	0	0	9
-1100		4														2		2		2																		2	0	4	0	0	0	0	0	0	0	4
-1150		14																																				0	0	14	0	0	0	0	0	0	0	0
-1200	2	30	8				10	4								2		2		2																		2	2	30	8	0	0	10	4	0	0	4
-1250		77	2					12							1	5				2						1												5	0	77	2	0	0	1	12	0	0	3
-1300		53	1					16							2	25	2										1											25	0	53	1	0	2	0	16	0	0	3
-1350	1	83	2				1	6							2	3	1	1																				3	1	83	2	0	1	1	6	0	0	3
-1400		82						8							4	4	2																					4	0	82	0	0	2	0	8	0	0	4
-1450		24														2				2																		2	0	24	0	0	0	0	0	0	0	2
-1500		44					4											2																				0	0	44	0	0	0	4	0	0	0	2
-1525		29	1				10									5																						5	0	29	1	0	0	10	0	0	0	0
-1550		42																																				0	0	42	0	0	0	0	0	0	0	0
-1600		52	2												2	4																						4	0	52	2	0	0	0	0	0	0	2
-1650		30						8		2						2																						2	0	30	0	0	0	0	8	0	0	2
-1700		16					22	10	2				2		2																							0	2	16	0	0	0	22	10	0	0	4
-1750		4	2					6								2																						2	0	4	2	0	0	0	6	0	0	0
-1800		46	2			1	7	37	1						2	4																						4	0	46	2	0	1	7	37	0	0	3
-1850		16					36	6								7																						7	0	16	0	0	0	36	6	0	0	0
-2000		16					2											2																				0	0	16	0	0	0	2	0	0	0	2
-2050		16	6				6	2		4																												0	0	16	6	0	0	6	2	0	0	4
-2200		9					4	6																														0	0	9	0	0	0	4	6	0	0	0
-2300		20	2				4	4		2					2	4							4							6								4	0	20	2	0	0	4	4	0	0	14
-2350		4						4		2						2															2							2	2	4	0	0	0	0	4	0	0	2
-2400	3	6	11				34	19		8			1			3							3							5	5	2						3	9	6	11	0	0	34	19	0	0	18
-2450		4	2				2	2		6																						2						0	0	4	2	0	0	2	2	0	0	8
-2500		56					7	24		2						2		2		1			2								3		1					2	4	56	0	0	0	7	24	0	0	7
-2550		39	19				7	18	1				2			1															8	1	4					1	14	39	19	0	0	7	18	0	0	2
-2575	6	57	6				12									9															4			2	4			9	14	57	6	0	0	12	0	0	0	2
-2600		8																													2							0	2	8	0	0	0	0	0	0	0	0
-2650		12	2				14	6	2									4													4		2					0	6	12	2	0	0	14	6	0	0	6
-2725	3	64	9			1	4		3	5				1		3		2													3				2			3	8	64	9	0	2	4	0	0	0	10
-2775			33	6			1		1		1						4		1																	2		0	0	0	33	6	4	3	0	1	1	1
-2800		26	2				8									4																						4	0	26	2	0	0	8	0	0	0	0
-2850		2					6	4		2																					2							0	2	2	0	0	0	6	4	0	0	2
2	Chorate dinoflagellate cysts, mainly Areoligeraceae
1	Glaphyrocysta-Areoligera complex
3	Indet. chorate dinoflagellate cysts, mainly Areoligeraceae
4	P. australinum-bulliforme complex
5	Peridiniaceae 'group'
6	Phelodinium spp.
7	Cribroperidinioid cysts
8	Spiniferites ramosus 'group'
9	Thalassiphora spp.
10	Manumiella seelandica
11	Others
[truncated: 11 more columns]

## Sheet: Arkusz2
	Glaphyrocysta-Areoligera complex	Chorate dinoflagellate cysts	Indet. chorate dinoflagellate cysts, mainly Areoligeraceae	P. australinum-bulliforme complex	Peridiniaceae indet.	Phelodinium spp.	Cribroperidinioid cysts	Spiniferites ramosus 'group'	Thalassiphora spp.	Manumiella seelandica	Others
-10	0	7	82	9	3	0	0	0	0	0	0
-15	0	7	78	12	0	2	1	0	0	0	0		Glaphyrocysta-Areoligera complex
-25	0	4	91	4	0	1	0	0	0	0	0
-30	0	8	89	3	0	0	0	0	0	0	0		Chorate dinoflagellate cysts
-40	0	4	20	0	0	0	6	4	0	0	2
-80	0	2	10	2	0	4	0	2	2	0	2		Indet. chorate dinoflagellate cysts, mainly Areoligeraceae
-120	0	2	10	2	0	6	0	0	0	0	0
-190	2	3	56	2	0	17	0	8	5	0	7		P. australinum-bulliforme complex
-250	2	0	83	2	0	8	0	0	0	0	5
-325	2	3	11	4	0	1	0	1	0	72	6		Peridiniaceae indet.
-350	0	6	40	6	0	7	0	0	0	25	16
-435	0	3	53	0	0	0	0	0	32	11	1		Phelodinium spp.
-585	2	4	49	15	0	2	1	5	16	0	6
-635	12	4	59	0	4	0	3	0	18	0	0		Cribroperidinioid cysts
-690	0	2	34	0	0	2	0	16	0	0	3
-745	6	0	32	0	0	0	2	4	0	0	0		Spiniferites ramosus 'group'
-800	56	0	28	3	0	0	0	7	0	0	6
-850	11	0	75	1	0	0	0	12	0	0	1		Thalassiphora spp.
-950	0	0	24	0	0	0	0	0	0	0	0
-1000	0	0	32	0	0	0	0	0	0	0	0		Manumiella seelandica
-1050	53	0	32	0	0	0	0	6	0	0	9
-1100	2	0	4	0	0	0	0	0	0	0	4		Others
-1150	0	0	14	0	0	0	0	0	0	0	0
-1200	2	2	30	8	0	0	10	4	0	0	4
-1250	5	0	77	2	0	0	1	12	0	0	3
-1300	25	0	53	1	0	2	0	16	0	0	3
-1350	3	1	83	2	0	1	1	6	0	0	3
-1400	4	0	82	0	0	2	0	8	0	0	4
-1450	2	0	24	0	0	0	0	0	0	0	2
-1500	0	0	44	0	0	0	4	0	0	0	2
-1525	5	0	29	1	0	0	10	0	0	0	0
-1550	0	0	42	0	0	0	0	0	0	0	0
-1600	4	0	52	2	0	0	0	0	0	0	2
-1650	2	0	30	0	0	0	0	8	0	0	2
-1700	0	2	16	0	0	0	22	10	0	0	4
-1750	2	0	4	2	0	0	0	6	0	0	0
-1800	4	0	46	2	0	1	7	37	0	0	3
-1850	7	0	16	0	0	0	36	6	0	0	0
-2000	0	0	16	0	0	0	2	0	0	0	2
-2050	0	0	16	6	0	0	6	2	0	0	4
-2200	0	0	9	0	0	0	4	6	0	0	0
-2300	4	0	20	2	0	0	4	4	0	0	14
-2350	2	2	4	0	0	0	0	4	0	0	2
-2400	3	9	6	11	0	0	34	19	0	0	18
-2450	0	0	4	2	0	0	2	2	0	0	8
-2500	2	4	56	0	0	0	7	24	0	0	7
-2550	1	14	39	19	0	0	7	18	0	0	2
-2575	9	14	57	6	0	0	12	0	0	0	2
-2600	0	2	8	0	0	0	0	0	0	0	0
-2650	0	6	12	2	0	0	14	6	0	0	6
-2725	3	8	64	9	0	2	4	0	0	0	10
-2775	0	0	0	33	6	4	3	0	1	1	1
-2800	4	0	26	2	0	0	8	0	0	0	0
-2850	0	2	2	0	0	0	6	4	0	0	2

## Sheet: Arkusz3
0	-10	-15	-25	-30	-40	-80	-120	-190	-250	-325	-350	-435	-585	-635	-690	-745	-800	-850	-950	-1000	-1050	-1100	-1150	-1200	-1250	-1300	-1350	-1400	-1450	-1500	-1525	-1550	-1600	-1650	-1700	-1750	-1800	-1850	-2000	-2050	-2200	-2300	-2350	-2400	-2450	-2500	-2550	-2575	-2600
Glaphyrocysta-Areoligera complex	0	0	0	0	0	0	0	2	2	2	0	0	2	12	0	6	56	11	0	0	53	2	0	2	5	25	3	4	2	0	5	0	4	2	0	2	4	7	0	0	0	4	2	3	0	2	1	9	0
Chorate dinoflagellate cysts	7	7	4	8	4	2	2	3	0	3	6	3	4	4	2	0	0	0	0	0	0	0	0	2	0	0	1	0	0	0	0	0	0	0	2	0	0	0	0	0	0	0	2	9	0	4	14	14	2
Indet. chorate dinoflagellate cysts, mainly Areoligeraceae	82	78	91	89	20	10	10	56	83	11	40	53	49	59	34	32	28	75	24	32	32	4	14	30	77	53	83	82	24	44	29	42	52	30	16	4	46	16	16	16	9	20	4	6	4	56	39	57	8
P. australinum-bulliforme complex	9	12	4	3	0	2	2	2	2	4	6	0	15	0	0	0	3	1	0	0	0	0	0	8	2	1	2	0	0	0	1	0	2	0	0	2	2	0	0	6	0	2	0	11	2	0	19	6	0
Peridiniaceae indet.	3	0	0	0	0	0	0	0	0	0	0	0	0	4	0	0	0	0	0	0	0	0	0	0	0	0	0	0	0	0	0	0	0	0	0	0	0	0	0	0	0	0	0	0	0	0	0	0	0
Phelodinium spp.	0	2	1	0	0	4	6	17	8	1	7	0	2	0	2	0	0	0	0	0	0	0	0	0	0	2	1	2	0	0	0	0	0	0	0	0	1	0	0	0	0	0	0	0	0	0	0	0	0
Cribroperidinioid cysts	0	1	0	0	6	0	0	0	0	0	0	0	1	3	0	2	0	0	0	0	0	0	0	10	1	0	1	0	0	4	10	0	0	0	22	0	7	36	2	6	4	4	0	34	2	7	7	12	0
Spiniferites ramosus 'group'	0	0	0	0	4	2	0	8	0	1	0	0	5	0	16	4	7	12	0	0	6	0	0	4	12	16	6	8	0	0	0	0	0	8	10	6	37	6	0	2	6	4	4	19	2	24	18	0	0
Thalassiphora spp.	0	0	0	0	0	2	0	5	0	0	0	32	16	18	0	0	0	0	0	0	0	0	0	0	0	0	0	0	0	0	0	0	0	0	0	0	0	0	0	0	0	0	0	0	0	0	0	0	0
Manumiella seelandica	0	0	0	0	0	0	0	0	0	72	25	11	0	0	0	0	0	0	0	0	0	0	0	0	0	0	0	0	0	0	0	0	0	0	0	0	0	0	0	0	0	0	0	0	0	0	0	0	0
Others	0	0	0	0	2	2	0	7	5	6	16	1	6	0	3	0	6	1	0	0	9	4	0	4	3	3	3	4	2	2	0	0	2	2	4	0	3	0	2	4	0	14	2	18	8	7	2	2	0
0	-10	-15	-25	-30	-40	-80	-120	-190	-250	-325	-350	-435	-585	-635	-690	-745	-800	-850	-950	-1000	-1050	-1100	-1150	-1200	-1250	-1300	-1350	-1400	-1450	-1500	-1525	-1550	-1600	-1650	-1700	-1750	-1800	-1850	-2000	-2050	-2200	-2300	-2350	-2400	-2450	-2500	-2550	-2575	-2600
Glaphyrocysta-Areoligera complex	0	0	0	0	0	0	0	2	2	2	0	0	2	12	0	13.6364	56	11	0	0	53	20	0	3.33333	5	25	3	4	7.14286	0	11.1111	0	6.66667	4.7619	0	14.2857	4	10.7692	0	0	0	8.33333	14.2857	3	0	2	1	9	0
Chorate dinoflagellate cysts	6.93069	7	4	8	11.1111	8.33333	10	3	0	3	6	3	4	4	3.50877	0	0	0	0	0	0	0	0	3.33333	0	0	1	0	0	0	0	0	0	0	3.7037	0	0	0	0	0	0	0	14.2857	9	0	4	14	14	20
Indet. chorate dinoflagellate cysts, mainly Areoligeraceae	81.1881	78	91	89	55.5556	41.6667	50	56	83	11	40	53	49	59	59.6491	72.7273	28	75	100	100	32	40	100	50	77	53	83	82	85.7143	88	64.4444	100	86.6667	71.4286	29.6296	28.5714	46	24.6154	80	47.0588	47.3684	41.6667	28.5714	6	22.2222	56	39	57	80
P. australinum-bulliforme complex	8.91089	12	4	3	0	8.33333	10	2	2	4	6	0	15	0	0	0	3	1	0	0	0	0	0	13.3333	2	1	2	0	0	0	2.22222	0	3.33333	0	0	14.2857	2	0	0	17.6471	0	4.16667	0	11	11.1111	0	19	6	0
Peridiniaceae indet.	2.9703	0	0	0	0	0	0	0	0	0	0	0	0	4	0	0	0	0	0	0	0	0	0	0	0	0	0	0	0	0	0	0	0	0	0	0	0	0	0	0	0	0	0	0	0	0	0	0	0
Phelodinium spp.	0	2	1	0	0	16.6667	30	17	8	1	7	0	2	0	3.50877	0	0	0	0	0	0	0	0	0	0	2	1	2	0	0	0	0	0	0	0	0	1	0	0	0	0	0	0	0	0	0	0	0	0
Cribroperidinioid cysts	0	1	0	0	16.6667	0	0	0	0	0	0	0	1	3	0	4.54545	0	0	0	0	0	0	0	16.6667	1	0	1	0	0	8	22.2222	0	0	0	40.7407	0	7	55.3846	10	17.6471	21.0526	8.33333	0	34	11.1111	7	7	12	0
Spiniferites ramosus 'group'	0	0	0	0	11.1111	8.33333	0	8	0	1	0	0	5	0	28.0702	9.09091	7	12	0	0	6	0	0	6.66667	12	16	6	8	0	0	0	0	0	19.0476	18.5185	42.8571	37	9.23077	0	5.88235	31.5789	8.33333	28.5714	19	11.1111	24	18	0	0
Thalassiphora spp.	0	0	0	0	0	8.33333	0	5	0	0	0	32	16	18	0	0	0	0	0	0	0	0	0	0	0	0	0	0	0	0	0	0	0	0	0	0	0	0	0	0	0	0	0	0	0	0	0	0	0
Manumiella seelandica	0	0	0	0	0	0	0	0	0	72	25	11	0	0	0	0	0	0	0	0	0	0	0	0	0	0	0	0	0	0	0	0	0	0	0	0	0	0	0	0	0	0	0	0	0	0	0	0	0
Others	0	0	0	0	5.55556	8.33333	0	7	5	6	16	1	6	0	5.26316	0	6	1	0	0	9	40	0	6.66667	3	3	3	4	7.14286	4	0	0	3.33333	4.7619	7.40741	0	3	0	10	11.7647	0	29.1667	14.2857	18	44.4444	7	2	2	0
0	0	0	0	0	0	0	0	0	0	0	0	0	0	0	0	0	0	0	0	0	0	0	0	0	0	0	0	0	0	0	0	0	0	0	0	0	0	0	0	0	0	0	0	0	0	0	0	0	0
Glaphyrocysta-Areoligera complex	0	0	0	0	0	0	0	2	2	2	0	0	2	12	0	13.6364	56	11	0	0	53	20	0	3.33333	5	25	3	4	7.14286	0	11.1111	0	6.66667	4.7619	0	14.2857	4	10.7692	0	0	0	8.33333	14.2857	3	0	2	1	9	0
Chorate dinoflagellate cysts	6.93069	7	4	8	11.1111	8.33333	10	5	2	5	6	3	6	16	3.50877	13.6364	56	11	0	0	53	20	0	6.66667	5	25	4	4	7.14286	0	11.1111	0	6.66667	4.7619	3.7037	14.2857	4	10.7692	0	0	0	8.33333	28.5714	12	0	6	15	23	20
Indet. chorate dinoflagellate cysts, mainly Areoligeraceae	88.1188	85	95	97	66.6667	50	60	61	85	16	46	56	55	75	63.1579	86.3636	84	86	100	100	85	60	100	56.6667	82	78	87	86	92.8571	88	75.5556	100	93.3333	76.1905	33.3333	42.8571	50	35.3846	80	47.0588	47.3684	50	57.1429	18	22.2222	62	54	80	100
P. australinum-bulliforme complex	97.0297	97	99	100	66.6667	58.3333	70	63	87	20	52	56	70	75	63.1579	86.3636	87	87	100	100	85	60	100	70	84	79	89	86	92.8571	88	77.7778	100	96.6667	76.1905	33.3333	57.1429	52	35.3846	80	64.7059	47.3684	54.1667	57.1429	29	33.3333	62	73	86	100
Peridiniaceae indet.	100	97	99	100	66.6667	58.3333	70	63	87	20	52	56	70	79	63.1579	86.3636	87	87	100	100	85	60	100	70	84	79	89	86	92.8571	88	77.7778	100	96.6667	76.1905	33.3333	57.1429	52	35.3846	80	64.7059	47.3684	54.1667	57.1429	29	33.3333	62	73	86	100
Phelodinium spp.	100	99	100	100	66.6667	75	100	80	95	21	59	56	72	79	66.6667	86.3636	87	87	100	100	85	60	100	70	84	81	90	88	92.8571	88	77.7778	100	96.6667	76.1905	33.3333	57.1429	53	35.3846	80	64.7059	47.3684	54.1667	57.1429	29	33.3333	62	73	86	100
Cribroperidinioid cysts	100	100	100	100	83.3333	75	100	80	95	21	59	56	73	82	66.6667	90.9091	87	87	100	100	85	60	100	86.6667	85	81	91	88	92.8571	96	100	100	96.6667	76.1905	74.0741	57.1429	60	90.7692	90	82.3529	68.4211	62.5	57.1429	63	44.4444	69	80	98	100
Spiniferites ramosus 'group'	100	100	100	100	94.4444	83.3333	100	88	95	22	59	56	78	82	94.7368	100	94	99	100	100	91	60	100	93.3333	97	97	97	96	92.8571	96	100	100	96.6667	95.2381	92.5926	100	97	100	90	88.2353	100	70.8333	85.7143	82	55.5556	93	98	98	100
Thalassiphora spp.	100	100	100	100	94.4444	91.6667	100	93	95	22	59	88	94	100	94.7368	100	94	99	100	100	91	60	100	93.3333	97	97	97	96	92.8571	96	100	100	96.6667	95.2381	92.5926	100	97	100	90	88.2353	100	70.8333	85.7143	82	55.5556	93	98	98	100
Manumiella seelandica	100	100	100	100	94.4444	91.6667	100	93	95	94	84	99	94	100	94.7368	100	94	99	100	100	91	60	100	93.3333	97	97	97	96	92.8571	96	100	100	96.6667	95.2381	92.5926	100	97	100	90	88.2353	100	70.8333	85.7143	82	55.5556	93	98	98	100
Others	100	100	100	100	100	100	100	100	100	100	100	100	100	100	100	100	100	100	100	100	100	100	100	100	100	100	100	100	100	100	100	100	100	100	100	100	100	100	100	100	100	100	100	100	100	100	100	100	100
[truncated: 5 more columns]
