# Supplementary material for: Ocean freshening near the end of the Mesozoic
Source: Nat Commun. 2025 Aug 6;16:7238. doi: 10.1038/s41467-025-62189-9 (PMC12328591; doi:10.1038/s41467-025-62189-9)
Supplement: Supplementary file 4 — Supplementary Dataset 2 (SD2) [file 41467_2025_62189_MOESM4_ESM.xlsx]

## Sheet: Age, and carbonate geochemistry
Supplementary Dataset 2. Sidi Ziane, Age model, stable isotopes (d13C, d18O) and CaCO3
Height (cm)	Age (Ma)	d13C (‰)	d18O (‰)	CaCO3 (%)
5	66.0017	0.362	-4.942	44.7216
10	66.0025	0.537	-4.792	46.5052
15	66.0032	0.689	-4.718	50.7738
25	66.0047	0.539	-4.796	48.1474
30	66.0054	0.204	-4.914	47.7254
40	66.0069	0.147	-4.947	43.5237
45	66.0077	0.513	-4.781	47.2858
50	66.0084	0.662	-4.672	52.8754
55	66.0091	0.617	-4.558	51.9658
60	66.0099	0.451	-4.513	47.5991
65	66.0106	0.236	-4.574	43.9155
70	66.0113	0.137	-4.443	41.3925
75	66.0121	0.246	-4.563	41.1993
80	66.0128	0.376	-4.541	41.6446
85	66.0136	0.372	-4.723	41.7575
90	66.0143	0	-4.598	39.1989
100	66.0158	0.254	-4.252	34.3411
110	66.0174	0.117	-4.516	33.8294
120	66.0189	0.357	-4.494	38.5334
125	66.0197	0.222	-4.512	23
140	66.0221	0.342	-4.373	23
165	66.0261	1.083	-4.056	37
190	66.03	0.338	-4.25	30
215	66.034	0.727	-4.188	51.3532
250	66.0361	0.82	-4.061	53.9059
275	66.0376	0.237	-4.318	43.4985
300	66.0391	0.305	-4.367	37.4044
325	66.0406	-0.052	-4.316	34.7237
350	66.0421	0.35	-4.376	39.7225
380	66.0439	0.255	-4.554	33.9611
435	66.0472	-0.297	-4.458	19.7002
465	66.049	0.153	-4.234	18.5292
490	66.0505	0.096	-3.964	19.88
520	66.0523	-0.093	-4.294	30.2599
550	66.0541	0.185	-3.884	30.7835
585	66.0561	0.005	-4.068	32.1652
610	66.0576	0.451	-3.975	55.0159
635	66.0591	-0.064	-4.223	52.5777
665	66.0609	-0.319	-4.607	40.5312
690	66.0624	0.064	-4.462	35.1219
720	66.0642	0.263	-4.446	44.7362
745	66.0657	-0.156	-4.611	36.5036
770	66.0672	-0.157	-4.733	41.515
820	66.0702	-0.18	-5.001	47.4327
850	66.072	-0.089	-4.489	39.8992
900	66.075	-0.186	-4.673	45.4299
950	66.078	-0.374	-4.841	52.659
1000	66.0807	-0.101	-4.825	46.4347
1050	66.0835	0.031	-4.469	52.1475
1100	66.0863	-0.081	-4.749	48.4708
1150	66.089	-0.144	-4.588	44.453
1200	66.0917	-0.35	-4.697	47.6521
1250	66.0945	-0.232	-4.555	39.5639
1300	66.0973	-0.377	-4.43	45.9665
1350	66.1	-0.462	-4.462	47.7708
1400	66.113	-0.344	-4.345	37.7334
1450	66.12	-1.182	-4.532	43.3092
1500	66.134	-0.773	-4.841	50.3333
1525	66.149	-1.323	-4.534	49.6334
1550	66.1515	-0.759	-4.482	38.9502
1575	66.154	-0.326	-4.295	34.1676
1600	66.1566	-0.029	-3.986	36.4703
1625	66.1591	-0.233	-4.368	49.4004
1650	66.1617	-0.089	-4.386	46.2464
1675	66.1643	0.124	-4.216	44.425
1700	66.1669	-0.22	-4.288	48.3528
1725	66.1694	0.142	-4.593	42.7438
1750	66.172	-0.517	-4.677	54.9905
1775	66.1787	0.108	-4.223	44.3394
1800	66.1853	0.325	-4.06	43.8764
1825	66.192	0.197	-4.165	44.8839
1850	66.1987	-0.006	-4.179	43.4778
1875	66.2053	-0.269	-4.457	40
1900	66.212	-0.498	-4.719	42
1925	66.2199	-0.319	-4.294	33
1950	66.2277	-0.079	-4.146	27
1975	66.2356	-0.387	-4.272	27
2000	66.2435	-0.466	-4.449	42
2025	66.2514	-0.739	-4.348	33
2050	66.2555	-0.113	-4.154	29
2075	66.2597	0.013	-4.163	26
2100	66.2638	-0.117	-4.126	31
2125	66.268	-0.399	-4.59	33
2150	66.2756	-0.136	-4.31	31
2175	66.2832	0.039	-4.353	32
2200	66.2908	-0.15	-4.598	31
2225	66.2984	-0.018	-4.198	31
2250	66.306	-0.236	-4.442	31
2275	66.3136	-0.374	-4.308	30
2300	66.3212	-0.287	-4.275	20
2325	66.3288	-0.421	-4.255	20
2350	66.3364	-0.248	-4.003	23
2375	66.344	-0.571	-4.165	25
2400	66.3543	-0.387	-4.424	23
2425	66.3647	-0.734	-4.616	25
2450	66.375	-0.729	-4.578	27
2475	66.3873	-0.461	-4.211	25
2500	66.3997	-0.601	-4.495	26
2525	66.412	-0.943	-4.382	26
2550	66.4196	-1.167	-4.303	30
2575	66.4271	-1.743	-4.507	26
2600	66.4347	-0.961	-4.069	24
2625	66.4422	-0.528	-3.966	17
2650	66.4498	-0.897	-4.147	21
2675	66.4573	-1.276	-4.169	25
2700	66.4649	-1.187	-4.011	25
2725	66.4724	-1.738	-4.193	22
2750	66.48	-1.531	-4.391	20
2775	66.4854	-1.208	-4.369	21
2800	66.4908	-1.257	-4.214	18
2825	66.4962	-1.523	-4.028	20
2850	66.5016	-1.319	-4.046	17
2875	66.507	-1.328	-4.074	13
Note: Tie points for Sidi Ziane section are shown in Fig. 6 (main text)

## Sheet: Age model other sections
AGE MODEL TIE-POINTS FOR THE STUDIED CRETACEOUS SECTIONS
Height (cm below KPB)	Age tie point	Datum	Reference for datum tie-point	Reference for age calibration	Section
0	66.001	KPB	(Woelders et al., 2018)	Dinarés-Turell et al. (2014)	Bajada del Jagüel, Argentina.
26	66.043	Acme of Manumiella seelandica	(Woelders et al., 2018)	This study	Bajada del Jagüel, Argentina.
1400	66.48	LO of Gansserina gansseri	(Keller et al., 2014; Woelders et al., 2018)	Coccioni and Premoli-Silva (2015)	Bajada del Jagüel, Argentina.
0	66.001	KPB	Vellekoop et al. (2019)	Dinarés-Turell et al. (2014)	Bass River, USA.
341.034	66.5	FO of Thalassiphora pelagica	Vellekoop et al. (2019)	Vellekoop et al. (2019)	Bass River, USA.
Depth (cm)	Age tie point	Datum	Reference for datum tie-point	Reference for age calibration	Section
1752	67	Absence of Palynodinium grallator and co-occurrence of: FAO of Areoligera spp., FO of Eisenackia circumtabulata ; and the LO of Triblastula utinensis.	(Schiøler et al., 1997; Costa and Davey, 1992; Williams et al., 2004; Nøhr-Hansen, 2012; Radmacher et al., 2015)	Vellekoop et al. (2019) for the ~ LO of P. grallator	6711/4-U-1 (Norway sea).
4195	69.91	FO of Wodehouseia spinata (this datum marks the start of the upper/late Maastrichtian).	(Radmacher et al. (2015)	Geological Time Scale, 2020.	6711/4-U-1 (Norway sea).
2230	67	Absence of Palynodinium grallator and co-occurrence of: FAO of Areoligera spp., FO of Eisenackia circumtabulata ; and the LO of Triblastula utinensis.	(Schiøler et al., 1997; Costa and Davey, 1992; Williams et al., 2004; Nøhr-Hansen, 2012; Radmacher et al., 2015)	Vellekoop et al. (2019) for the ~ LO of P. grallator	6711/4-U-1 (Norway sea).
2410	69.91	FO of Wodehouseia spinata (this datum marks the start of the upper/late Maastrichtian).	(Radmacher et al. (2015)	Geological Time Scale, 2020.	6711/4-U-1 (Norway sea).
3800	69.33	LO of Gansserina gansseri	This study	Coccioni and Premoli-Silva (2015)	Re-2 core, El Negev, Israel
11800	73.8	LO of Abtahomphalus mayaroensis	This study	Coccioni and Premoli-Silva (2015)	Re-2 core, El Negev, Israel
Note: LO = Last occurence; FO= First Occurence; FAO =First abundat occurence
