# Supplementary material for: Ocean freshening near the end of the Mesozoic
Source: Nat Commun. 2025 Aug 6;16:7238. doi: 10.1038/s41467-025-62189-9 (PMC12328591; doi:10.1038/s41467-025-62189-9)
Supplement: Supplementary file 5 — Supplementary Dataset 3 (SD3) [file 41467_2025_62189_MOESM5_ESM.xlsx]

## Sheet: Hoja1
Supplementary Dataset 3. Relative abundance of planktic foraminifera genera (%)
Height (cm)	Age (Ma)	Abathomphalus	Archaeoglobigerina	Contusotruncana	Gansserina	Planohedbergella	Globotruncana	Globotruncanella	Globotruncanita	Gublerina	Guembelitria	Hedbergella	Heterohelix	Laeviheterohelix	Planoglobulina	Plummerita	Pseudoguembelina	Pseutotextularia	Racemiguembelina	Rugoglobigerina	Schackoina
5	66.0017	0	0	0	0	24.4444	0.634921	0.31746	0	0	31.4286	6.03175	25.3968	1.90476	0.634921	0.31746	1.90476	1.26984	0	5.71429	0
40	66.0069	0	0	0	0	29.1536	0	0.31348	0	0	31.0345	5.01567	24.4514	3.44828	0	0.626959	2.19436	0.940439	0.31348	2.19436	0.31348
80	66.0128	0	0	0	0	35.1801	0.554017	0.831025	0.277008	0.277008	20.2216	5.81717	31.856	1.38504	0	0	1.38504	0.831025	0	1.38504	0
120	66.0189	0	0.623053	0	0	43.6137	0.311526	0.623053	0.623053	0	20.5607	2.80374	22.1184	2.80374	0	0.311526	3.42679	0.934579	0	1.24611	0
190	66.03	0	0	0	0	42.3977	0.292398	0.292398	0.292398	0	21.345	4.97076	23.9766	1.46199	0.877193	0	1.46199	1.16959	0	1.46199	0
275	66.0376	0	0	0	0	35.905	1.48368	0.593472	0	0	11.8694	4.74777	36.4985	3.26409	0	0.593472	2.67062	0.593472	0	1.78042	0
350	66.0421	0	0	0	0	43.3225	0.325733	0.651466	0.651466	0	17.5896	5.53746	23.4528	0.325733	0	0.325733	4.23453	1.30293	0	2.28013	0
405	66.0454	0	0	0	0	28.1159	0.289855	0	0.289855	0	34.2029	5.7971	24.9275	0.869565	0	0.289855	2.31884	0.57971	0	2.31884	0
435	66.0472	0	0	0	0	33.887	0	0.332226	0.332226	0	22.9236	3.65449	30.5648	2.32558	0.332226	0.996678	2.65781	0.664452	0	1.3289	0
520	66.0523	0	0	0	0	14.6417	0.311526	0.311526	0.311526	0	19.3146	4.6729	50.1558	1.55763	0	0	3.73832	0.623053	0	4.36137	0
635	66.0591	0	0	0	0	12.5786	0	0.314465	0	0	29.8742	6.28931	41.8239	3.77358	0.628931	0	1.25786	1.25786	0	1.88679	0.314465
745	66.0657	0	0	0	0	19.6013	0	0.332226	0.332226	0	29.9003	5.31561	37.5415	2.32558	0	0	2.32558	0	0	2.32558	0
850	66.072	0	0.316456	0	0	24.3671	0	1.26582	0	0	15.1899	5.6962	45.2532	2.21519	0	0.316456	3.16456	0.632911	0	1.26582	0.316456
900	66.075	0	0.316456	0	0	4.74684	0.316456	0.316456	0	0	32.2785	4.74684	42.7215	3.48101	0.316456	0.632911	4.11392	2.21519	0	3.48101	0.316456
950	66.078	0	0.321543	0	0	9.96785	0.96463	1.28617	0.643087	0	16.3987	7.07395	52.7331	1.92926	0	1.28617	2.57235	1.60772	0	3.21543	0
1050	66.0835	0	0	0	0	11.6352	0.943396	0.314465	0	0	17.9245	5.34591	48.1132	3.45912	0.314465	0.628931	5.66038	1.25786	0	4.08805	0.314465
1150	66.089	0	0	0	0	12.8125	0.3125	1.25	0	0.3125	14.6875	4.0625	51.5625	4.375	0	0	6.25	0.9375	0.3125	2.8125	0.3125
1250	66.0945	0	0	0	0	8.33333	0.347222	0.694444	0	0	12.5	7.98611	56.25	4.16667	0.347222	0	6.59722	1.38889	0	1.38889	0
1300	66.0973	0	0.96463	0	0	6.10932	0.321543	0.643087	0.321543	0	13.8264	6.75241	55.3055	3.85852	0.643087	0	6.43087	1.28617	0	2.89389	0.643087
1350	66.1	0	0	0.265252	0	5.57029	0.530504	0.530504	0	0	10.8753	6.89655	63.9257	1.85676	0.530504	0	3.18302	1.59151	0	4.24403	0
1450	66.12	0	0	0	0	4.16667	0.641026	0.641026	0	0	9.61538	8.65385	60.8974	3.84615	0	0	5.12821	1.28205	0	4.80769	0.320513
1550	66.1515	0	0.307692	0	0	8.61538	0.307692	0	0.615385	0	10.4615	6.46154	57.2308	4	0	0	7.38462	0.307692	0	4.30769	0
1650	66.1617	0	0	0	0	14.3312	0.318471	0.955414	0	0	13.3758	9.23567	48.0892	3.18471	0	0	4.77707	1.91083	0	3.82166	0
1750	66.172	0	0	0	0	34.2593	0.617284	0.308642	1.23457	0.308642	2.46914	5.24691	41.0494	3.08642	0.308642	0	6.17284	2.46914	0	2.46914	0
1850	66.1987	0	0	0	0	25.89	0.323625	2.26537	0.323625	0	5.50162	4.53074	35.9223	9.70874	0.970874	0	5.82524	2.26537	0	6.47249	0
1950	66.2277	0	0.977199	0	0	25.7329	0.651466	2.60586	0.325733	0	0.977199	3.90879	45.2769	1.62866	0.651466	0	9.77199	2.60586	0	4.88599	0
2050	66.2555	0	0.324675	0	0	15.2597	0	1.2987	0.324675	0	24.6753	10.0649	39.9351	1.94805	0	0	2.5974	0.649351	0	2.92208	0
2150	66.2756	0	0.666667	0	0	13	1.33333	2.66667	1.33333	0	3.33333	9	40.6667	4	1.66667	0	6.33333	5	0.333333	10.6667	0
2200	66.2908	0	0	0	0	5.98007	0.332226	0	0	0	0.996678	2.32558	68.1063	4.65116	1.66113	0	12.2924	0.996678	0	2.32558	0.332226
2250	66.306	0.3125	0.3125	0	0	9.0625	0	0.625	0.3125	0.3125	5.625	4.6875	66.25	2.1875	0	0	6.25	1.25	0	2.8125	0
2300	66.3212	0	0.680272	0	0	8.5034	0.340136	0	0.340136	0	8.84354	4.08163	60.2041	2.72109	0	0	10.2041	1.02041	0	2.72109	0.340136
2350	66.3364	0	0	0	0.308642	17.284	0.617284	3.7037	0	0	4.01235	11.4198	49.3827	3.08642	0	0	5.55556	2.46914	0	2.16049	0
2400	66.3543	0	0	0	0	6.36042	0	0.353357	0	0	3.88693	1.06007	75.6184	2.82686	1.41343	0	7.06714	0.706714	0	0.706714	0
2450	66.375	0	2.22222	0	0	9.84127	0.31746	1.26984	0	0	2.53968	3.49206	73.0159	2.22222	0.31746	0	1.26984	1.26984	0	2.22222	0
2500	66.3997	0	0	0	0	12.1951	0	0.696864	0	0	0.696864	0.696864	65.8537	5.92334	0.348432	0	8.36237	1.74216	0	3.48432	0
2550	66.4196	0	0.576369	0	0	17.8674	0.576369	0.288184	0	0	8.35735	9.51009	50.7205	3.45821	0.288184	0	4.32277	2.30548	0	1.72911	0
2600	66.4347	0	0.630915	0	0	17.0347	0.630915	0.946372	0	0	8.51735	1.57729	48.8959	6.30915	0.315457	0	12.3028	0.946372	0	1.89274	0
2650	66.4498	0	0.319489	0	0	16.2939	0	0.319489	0	0.319489	10.8626	6.38978	46.3259	2.8754	0.319489	0	8.94569	2.8754	0.319489	3.51438	0.319489
2700	66.4649	0	1.02389	0	0	9.55631	0.341297	0.682594	0.341297	0	6.48464	3.41297	56.314	2.04778	1.02389	0	12.2867	2.73038	0	3.75427	0
2750	66.48	0	0	0	0.327869	14.0984	0.655738	0.327869	0	0	6.55738	12.459	48.8525	3.93443	0	0	7.54098	3.27869	0	1.63934	0.327869
2850	66.5016	0	0	0	0	13.3929	0	0	0	0	2.97619	10.4167	59.5238	4.46429	0.297619	0	4.7619	1.19048	0	2.97619	0
