# Supplementary material for: Ocean freshening near the end of the Mesozoic
Source: Nat Commun. 2025 Aug 6;16:7238. doi: 10.1038/s41467-025-62189-9 (PMC12328591; doi:10.1038/s41467-025-62189-9)
Supplement: Supplementary file 6 — Supplementary Dataset 4 (SD4) [file 41467_2025_62189_MOESM6_ESM.xlsx]

## Sheet: Arkusz1
Supplementary Dataset 4. Dinoflagellate cyst quantitative data from Re-2 core, El Negev (Israel)
Height (m)	Dinoflagellate cyst counts																	Main groups												Main groups relative abundance (%)
	Oligosphaeridium spp.	Spiniferites ramosus 'group'	P. australinum-bulliforme complex	Indet. chorate dinoflagellate cysts mainly Areoligeraceae	Glaphyrocysta/Areoligera complex	Pervo/Exochosphaeridium spp.	Operculodinium spp.	Florentinia spp.	Tanyosphaeridium xanthiopyxides	Achomosphaera spp.	Circulodinium spp.	Thalassiphora spp.	Dinogymnium spp.	Cerodinium spp.	Trithyrodinium spp.	Total count		Glaphyrocysta/Areoligera complex	Chorate dinoflagellate cysts	Indet. chorate dinoflagellate cysts, mainly Areoligeraceae	P. australinum-bulliforme complex	Achomosphaera spp.	Pervo/Exochosphaeridium spp.	Cribroperidinioid cysts	Spiniferites ramosus 'group'	Thalassiphora spp.	Florentinia spp.	Others		Glaphyrocysta/Areoligera complex	Chorate dinoflagellate cysts	Indet. chorate dinoflagellate cysts, mainly Areoligeraceae	P. australinum-bulliforme complex	Achomosphaera spp.	Pervo/Exochosphaeridium spp.	Cribroperidinioid cysts	Spiniferites ramosus 'group'	Thalassiphora spp.	Florentinia spp.	Others
barren
10		44	1		119	2		2		32						200		119	0	0	1	32	2	0	44	0	2	0		59.5	0	0	0.5	16	1	0	22	0	1	0
14		1	1		197	1		1		1						200		197	0	0	1	1	1	0	1	0	1	0		97.5248	0	0	0.49505	0.49505	0.49505	0	0.49505	0	0.49505	0
23		78		34	4	70	1		2	11						200		4	1	34	0	11	70	0	78	0	0	2		2	0.5	17	0	5.5	35	0	39	0	0	1
26	4	78	15	42	2	37		4		12	1	3	1		1	200		2	4	42	15	12	37	1	78	3	4	2		1	2	21	7.5	6	18.5	0.5	39	1.5	2	1
32	6	136	4	38				16								200		0	6	38	4	0	0	0	136	0	16	0		0	3	19	2	0	0	0	68	0	8	0
34	12	70	14	14				72		10				2	8	200		0	12	14	14	10	0	0	70	0	72	10		0	5.94059	6.93069	6.93069	4.9505	0	0	34.6535	0	35.6436	4.9505
38	4	72	28	36	28					24					8	200		28	4	36	28	24	0	0	72	0	0	8		14	2	18	14	12	0	0	36	0	0	4
44		34	2		162					2						200		162	0	0	2	2	0	0	34	0	0	0		81	0	0	1	1	0	0	17	0	0	0
46		56	44	12	48	2				20	6	12				200		48	0	12	44	20	2	6	56	12	0	0		24	0	6	22	10	1	3	28	6	0	0
51	8	50	6	53	4	22		6	4	8	6	30	2		1	200		4	8	53	6	8	22	6	50	30	6	7		2	4	26.5	3	4	11	3	25	15	3	3.5
58	2	57	40	14	72	1		4	4	6						200		72	2	14	40	6	1	0	57	0	4	4		36	1	7	20	3	0.5	0	28.5	0	2	2
65	16	61	1	74	22	14	8	4								200		22	24	74	1	0	14	0	61	0	4	0		11	12	37	0.5	0	7	0	30.5	0	2	0		0
2	Chorate dinoflagellate cysts mainly Areoligeraceae
1	Glaphyrocysta-Areoligera complex
3	Indet. chorate dinoflagellate cysts, mainly Areoligeraceae
4	P. australinum-bulliforme complex
5	Achomosphaera spp.
6	Pervo/Exochosphaeridium spp.
7	Cribroperidinioid cysts
8	Spiniferites ramosus 'group'
9	Thalassiphora spp.
10	Florentinia spp.
11	Others

## Sheet: Arkusz2
Re-2 core, Israel	Glaphyrocysta/Areoligera complex	Chorate dinoflagellate cysts	Indet. chorate dinoflagellate cysts, mainly Areoligeraceae	P. australinum-bulliforme complex	Achomosphaera spp.	Pervo/Exochosphaeridium spp.	Cribroperidinioid cysts	Spiniferites ramosus 'group'	Thalassiphora spp.	Florentinia spp.	Others
10	119	0	0	1	32	2	0	44	0	2	0					1	Glaphyrocysta-Areoligera complex
14	197	0	0	1	1	1	0	1	0	1	0
23	4	1	34	0	11	70	0	78	0	0	2					2	Chorate dinoflagellate cysts, mainly Areoligeraceae
26	2	4	42	15	12	37	1	78	3	4	2
32	0	6	38	4	0	0	0	136	0	16	0					3	Indet. chorate dinoflagellate cysts, mainly Areoligeraceae
34	0	12	14	14	10	0	0	70	0	72	10
38	28	4	36	28	24	0	0	72	0	0	8					4	P. australinum-bulliforme complex
44	162	0	0	2	2	0	0	34	0	0	0
46	48	0	12	44	20	2	6	56	12	0	0					5	Achomosphaera spp.
51	4	8	53	6	8	22	6	50	30	6	7
58	72	2	14	40	6	1	0	57	0	4	4					6	Pervo/Exochosphaeridium spp.
65	22	24	74	1	0	14	0	61	0	4	0
																7	Cribroperidinioid cysts
																8	Spiniferites ramosus 'group'
																9	Thalassiphora spp.
																10	Florentinia spp.
																11	Others

## Sheet: Arkusz3
Re-2 core, Israel	10	14	23	26	32	34	38	44	46	51	58	65
Glaphyrocysta/Areoligera complex	119	197	4	2	0	0	28	162	48	4	72	22
Chorate dinoflagellate cysts	0	0	1	4	6	12	4	0	0	8	2	24
Indet. chorate dinoflagellate cysts, mainly Areoligeraceae	0	0	34	42	38	14	36	0	12	53	14	74
P. australinum-bulliforme complex	1	1	0	15	4	14	28	2	44	6	40	1
Achomosphaera spp.	32	1	11	12	0	10	24	2	20	8	6	0
Pervo/Exochosphaeridium spp.	2	1	70	37	0	0	0	0	2	22	1	14
Cribroperidinioid cysts	0	0	0	1	0	0	0	0	6	6	0	0
Spiniferites ramosus 'group'	44	1	78	78	136	70	72	34	56	50	57	61
Thalassiphora spp.	0	0	0	3	0	0	0	0	12	30	0	0
Florentinia spp.	2	1	0	4	16	72	0	0	0	6	4	4
Others	0	0	2	2	0	10	8	0	0	7	4	0
Re-2 core, Israel	10	14	23	26	32	34	38	44	46	51	58	65
Glaphyrocysta/Areoligera complex	59.5	97.5248	2	1	0	0	14	81	24	2	36	11
Chorate dinoflagellate cysts	0	0	0.5	2	3	5.94059	2	0	0	4	1	12
Indet. chorate dinoflagellate cysts, mainly Areoligeraceae	0	0	17	21	19	6.93069	18	0	6	26.5	7	37
P. australinum-bulliforme complex	0.5	0.49505	0	7.5	2	6.93069	14	1	22	3	20	0.5
Achomosphaera spp.	16	0.49505	5.5	6	0	4.9505	12	1	10	4	3	0
Pervo/Exochosphaeridium spp.	1	0.49505	35	18.5	0	0	0	0	1	11	0.5	7
Cribroperidinioid cysts	0	0	0	0.5	0	0	0	0	3	3	0	0
Spiniferites ramosus 'group'	22	0.49505	39	39	68	34.6535	36	17	28	25	28.5	30.5
Thalassiphora spp.	0	0	0	1.5	0	0	0	0	6	15	0	0
Florentinia spp.	1	0.49505	0	2	8	35.6436	0	0	0	3	2	2
Others	0	0	1	1	0	4.9505	4	0	0	3.5	2	0
0	0	0	0	0	0	0	0	0	0	0	0	0
Glaphyrocysta/Areoligera complex	59.5	97.5248	2	1	0	0	14	81	24	2	36	11
Chorate dinoflagellate cysts	59.5	97.5248	2.5	3	3	5.94059	16	81	24	6	37	23
Indet. chorate dinoflagellate cysts, mainly Areoligeraceae	59.5	97.5248	19.5	24	22	12.8713	34	81	30	32.5	44	60
P. australinum-bulliforme complex	60	98.0198	19.5	31.5	24	19.802	48	82	52	35.5	64	60.5
Achomosphaera spp.	76	98.5149	25	37.5	24	24.7525	60	83	62	39.5	67	60.5
Pervo/Exochosphaeridium spp.	77	99.0099	60	56	24	24.7525	60	83	63	50.5	67.5	67.5
Cribroperidinioid cysts	77	99.0099	60	56.5	24	24.7525	60	83	66	53.5	67.5	67.5
Spiniferites ramosus 'group'	99	99.505	99	95.5	92	59.4059	96	100	94	78.5	96	98
Thalassiphora spp.	99	99.505	99	97	92	59.4059	96	100	100	93.5	96	98
Florentinia spp.	100	100	99	99	100	95.0495	96	100	100	96.5	98	100
Others	100	100	100	100	100	100	100	100	100	100	100	100
