# Supplementary material for: Ocean freshening near the end of the Mesozoic
Source: Nat Commun. 2025 Aug 6;16:7238. doi: 10.1038/s41467-025-62189-9 (PMC12328591; doi:10.1038/s41467-025-62189-9)
Supplement: Supplementary file 7 — Supplementary Dataset 5 (SD5) [file 41467_2025_62189_MOESM7_ESM.xlsx]

## Sheet: Arkusz1
Supplementary Dataset 5. Dinoflagellate cyst abundance from Core 6711_4U1 (Norwegian sea)
Height (m)	Stage	Recognized Dinoflagellate cyst species and genera (counts)
		Cleistosphaeridium spp.	Spiniferites ramosus 'group'	Oligosphaeridium complex	Prolixosphaeridium spp.	Impagidinium spp.	Spiniferites ramosus granosus	Palaeoperidinium pyrophorum	Lejeunecysta spp.	Hystrichosphaeridium tubiferum	Cerodinium diebelii	Elytrocysta druggii	Cerodinium spp.	Impagidinium cristatum	Isabelidinium microarmum	Operculodinium spp.	Cyclonephelium distinctum	Isabelidinium spp.	Cerodinium speciosum	Chatangiella spp.	Chatangiella granulifera	Cerodinium striatum	Isabelidinium cooksoniae	Cordosphaeridium spp.	Phelodinium tricuspe	Deflandrea spp.	Alisocysta circumtabulata	Heterosphaeridium spp.	Glaphyrocysta spp.	Chatangiella victoriensis	Exochosphaeridium spp.	Circulodinium spp.	Cribroperidinium spp.	Fromea fragilis	Palaeocystodinium golzowense	Coronifera oceanica	Laciniadinium arcticum	Pervo/Exochosphaeridium spp.	Areoligera spp.	Oligosphaeridium spp.	Cannosphaeropsis utinensis	Microdinium cretaceum	Spongodinium delitiense	Fibradinium annetorpense	Chlamydophorella discreta	Phelodinium spp.	P. australinum-bulliforme complex	Alterbidinium acutulum	Trithyrodinium suspectum
17.52	Maastrichtian	23	89	14	4	9	11	6	1	12	7	12	1	3	1	4
19.52		8	36	4	2	16	9	30	1	23	18	21	2	12		4	5	1	2	1	1	1	3
21.42			19	4	3	13	8	4	2	11	44	11	2	17			1				1	13	37	2	4
24.87		9	30	6	3	9	23			39	16	21	3	7			2						19		1	1	1	2	1	1	1
26.16		7	36	1	1	3	4			37	6	35		2	1		4			1			41	1				2				1	1	2
27.47			4			9	2	6		6	10	6	1		6								15	1											129
29.80		13	32	2		4	5			63	64	5			1								1				3							6		1
30.89		4	8	1	1	3	4			22	19												4				1										1	1
32.00		1	10			2	2			3	7
34.43			43	7		12	28	2			23			19									14																29	10	1
36.97		6	15	2	1	8	6		2	50	33			9			2						4		7														8	2	1	38	1	5
40.00			23	3		21	13	3		12	13			3			3	4		1			8								13			1							9				4	1	9	1
41.95		1	67		1	7	27	7		42	14			13						1											13								1			2			3		1
42.57	Campanian	2	43			10	5	3		26	6			23			69						1																2			5	1		2			1
44.21			39			11	2	9		23	57			18			2						13		6									13								1	1	2	6	6	4
44.58			13		1	5		8	1	15	9			8	12		5	5		1	1		8		2			1						3									4	1	4	2			59
44.92			3					6							15		4	5					3					2			4			2				3							1				92
45.12		1	2					9							14		7	3					2											1				2							2				91
45.58			3			1	1	5		3					5		6	4					1											1			5									3			105
46.28			3					9							11		2	1																1											3				93
46.71							1	6							12		1	6			3										2			1			4	1							2				99
48.26			9					3							3		6			5	3										1			1			1							2					114
48.61			17	3		2		1		1					11		23	1		1	2										2			3											7				47
49.13			5	1	1			4		6					16		5			3	4													1										1	2				76
49.36		3	3			2		1		3					31		4	1			2										1			2		1								1	2				101
50.26		7	14			3	1	8		1					24		8				1										3						1								2				79
50.97			8		1		1	8		1					4		12											1									3								1				77
52.03		6	18			2		9		1					1		18			4											7			1											2				49
52.74		12	8					13		4								6		8								1			2														1				24
[truncated: 46 more columns]

## Sheet: Arkusz2
	Cleistosphaeridium spp.	Spiniferites ramosus 'group'	Oligosphaeridium complex	Prolixosphaeridium spp.	Impagidinium spp.	Spiniferites ramosus granosus	Palaeoperidinium pyrophorum	Lejeunecysta spp.	Hystrichosphaeridium tubiferum	Cerodinium diebelii	Elytrocysta druggii	Cerodinium spp.	Impagidinium cristatum	Isabelidinium microarmum	Operculodinium spp.	Cyclonephelium distinctum	Isabelidinium spp.	Cerodinium speciosum	Chatangiella spp.	Chatangiella granulifera	Cerodinium striatum	Isabelidinium cooksoniae	Cordosphaeridium spp.	Phelodinium tricuspe	Deflandrea spp.	Alisocysta circumtabulata	Heterosphaeridium spp.	Glaphyrocysta spp.	Chatangiella victoriensis	Exochosphaeridium spp.	Circulodinium spp.	Cribroperidinium spp.	Fromea fragilis	P. australinum-bulliforme complex	Coronifera oceanica	Laciniadinium arcticum	Pervo/Exochosphaeridium spp.	Glaphyrocysta-Areoligera complex	Oligosphaeridium spp.	Cannosphaeropsis utinensis	Microdinium cretaceum	Spongodinium delitiense	Fibradinium annetorpense	Chlamydophorella discreta	Phelodinium spp.	Alterbidinium acutulum
17.52	23	89	14	4	9	11	6	1	12	7	12	1	3	1	4
19.52	8	36	4	2	16	9	30	1	23	18	21	2	12		4	5	1	2	1	1	1	3
21.42		19	4	3	13	8	4	2	11	44	11	2	17			1				1	13	37	2	4
24.87	9	30	6	3	9	23			39	16	21	3	7			2						19		1	1	1	2	1	1	1
26.16	7	36	1	1	3	4			37	6	35		2	1		4			1			41	1				2				1	1	2
27.47		4			9	2	6		6	10	6	1		6								15	1											129
29.80	13	32	2		4	5			63	64	5			1								1				3							6		1
30.89	4	8	1	1	3	4			22	19												4				1										1	1
32.00	1	10			2	2			3	7
34.43		43	7		12	28	2			23			19									14																29	10	1
36.97	6	15	2	1	8	6		2	50	33			9			2						4		7														8	2	1	38	1	5
40.00		23	3		21	13	3		12	13			3			3	4		1			8								13			1	9						9				4	1	1
41.95	1	67		1	7	27	7		42	14			13						1											13				1				1			2			3

## Sheet: Arkusz3
	Peridiniaceae 'group'	Chorate dinoflagellate cysts, mainly Areoligeraceae	Spiniferites ramosus 'group'	P. australinum-bulliforme complex	Impagidinium spp.	Glaphyrocysta-Areoligera complex	Cribroperidinioid cysts	Pervo/Exochosphaeridium spp.	Microdinium cretaceum	Others
17.52	1	53	100	0	9	0	0	0	0	34
19.52	6	39	45	0	16	0	0	0	0	94
21.42	38	17	27	0	13	0	0	0	0	101
24.87	21	57	53	0	9	1	0	0	0	54
26.16	43	48	40	0	3	0	2	0	0	50
27.47	21	7	6	129	9	0	0	0	0	23
29.80	2	78	37	0	4	0	0	0	0	79
30.89	4	27	12	0	3	0	0	1	0	22
32.00	0	4	12	0	2	0	0	0	0	7
34.43	14	17	71	0	12	29	0	0	0	45
36.97	4	60	21	0	8	8	0	0	38	61
40.00	13	28	36	9	21	0	0	0	0	38
41.95	1	56	94	1	7	1	0	0	2	38

## Sheet: Arkusz4
0	17.52	19.52	21.42	24.87	26.16	27.47	29.80	30.89	32.00	34.43	36.97	40.00	41.95
Peridiniaceae 'group'	1	6	38	21	43	21	2	4	0	14	4	13	1
Chorate dinoflagellate cysts, mainly Areoligeraceae	53	39	17	57	48	7	78	27	4	17	60	28	56
Spiniferites ramosus 'group'	100	45	27	53	40	6	37	12	12	71	21	36	94
P. australinum-bulliforme complex	0	0	0	0	0	129	0	0	0	0	0	9	1
Impagidinium spp.	9	16	13	9	3	9	4	3	2	12	8	21	7
Glaphyrocysta-Areoligera complex	0	0	0	1	0	0	0	0	0	29	8	0	1
Cribroperidinioid cysts	0	0	0	0	2	0	0	0	0	0	0	0	0
Pervo/Exochosphaeridium spp.	0	0	0	0	0	0	0	1	0	0	0	0	0
Microdinium cretaceum	0	0	0	0	0	0	0	0	0	0	38	0	2
Others	34	94	101	54	50	23	79	22	7	45	61	38	38
	17.52	19.52	21.42	24.87	26.16	27.47	29.80	30.89	32.00	34.43	36.97	40.00	41.95
Peridiniaceae 'group'	0.507614	3	19.3878	10.7692	23.1183	10.7692	1	5.7971	0	7.44681	2	8.96552	0.5
Chorate dinoflagellate cysts, mainly Areoligeraceae	26.9036	19.5	8.67347	29.2308	25.8065	3.58974	39	39.1304	16	9.04255	30	19.3103	28
Spiniferites ramosus 'group'	50.7614	22.5	13.7755	27.1795	21.5054	3.07692	18.5	17.3913	48	37.766	10.5	24.8276	47
P. australinum-bulliforme complex	0	0	0	0	0	66.1538	0	0	0	0	0	6.2069	0.5
Impagidinium spp.	4.56853	8	6.63265	4.61538	1.6129	4.61538	2	4.34783	8	6.38298	4	14.4828	3.5
Glaphyrocysta-Areoligera complex	0	0	0	0.512821	0	0	0	0	0	15.4255	4	0	0.5
Cribroperidinioid cysts	0	0	0	0	1.07527	0	0	0	0	0	0	0	0
Pervo/Exochosphaeridium spp.	0	0	0	0	0	0	0	1.44928	0	0	0	0	0
Microdinium cretaceum	0	0	0	0	0	0	0	0	0	0	19	0	1
Others	17.2589	47	51.5306	27.6923	26.8817	11.7949	39.5	31.8841	28	23.9362	30.5	26.2069	19
	0	0	0	0	0	0	0	0	0	0	0	0	0
Peridiniaceae 'group'	0.507614	3	19.3878	10.7692	23.1183	10.7692	1	5.7971	0	7.44681	2	8.96552	0.5
Chorate dinoflagellate cysts, mainly Areoligeraceae	27.4112	22.5	28.0612	40	48.9247	14.359	40	44.9275	16	16.4894	32	28.2759	28.5
Spiniferites ramosus 'group'	78.1726	45	41.8367	67.1795	70.4301	17.4359	58.5	62.3188	64	54.2553	42.5	53.1034	75.5
P. australinum-bulliforme complex	78.1726	45	41.8367	67.1795	70.4301	83.5897	58.5	62.3188	64	54.2553	42.5	59.3103	76
Impagidinium spp.	82.7411	53	48.4694	71.7949	72.043	88.2051	60.5	66.6667	72	60.6383	46.5	73.7931	79.5
Glaphyrocysta-Areoligera complex	82.7411	53	48.4694	72.3077	72.043	88.2051	60.5	66.6667	72	76.0638	50.5	73.7931	80
Cribroperidinioid cysts	82.7411	53	48.4694	72.3077	73.1183	88.2051	60.5	66.6667	72	76.0638	50.5	73.7931	80
Pervo/Exochosphaeridium spp.	82.7411	53	48.4694	72.3077	73.1183	88.2051	60.5	68.1159	72	76.0638	50.5	73.7931	80
Microdinium cretaceum	82.7411	53	48.4694	72.3077	73.1183	88.2051	60.5	68.1159	72	76.0638	69.5	73.7931	81
Others	100	100	100	100	100	100	100	100	100	100	100	100	100
