# Supplementary material for: Ocean freshening near the end of the Mesozoic
Source: Nat Commun. 2025 Aug 6;16:7238. doi: 10.1038/s41467-025-62189-9 (PMC12328591; doi:10.1038/s41467-025-62189-9)
Supplement: Supplementary file 8 — Supplementary Dataset 6 (SD6) [file 41467_2025_62189_MOESM8_ESM.xlsx]

## Sheet: Arkusz1
Supplementary Dataset 6. Dinoflagellate cyst counts from Core 6707_10-1 (Norwegian sea)
Depth (cm)	Stage	Recognized Dinoflagellate cyst species and genera (counts)
		Isabelidinium spp.	Chatangiella spp.	Hystrichosphaeridium tubiferum	Spiniferites ramosus 'group'	Isabelidinium microarmum	Isabelidinium? viborgense	Impagidinium spp.	Fromea spp.	Isabelidinium cooksoniae	P. australinum-bulliforme complex	Nelsoniella aceras	Pterodinium spp.	Oligosphaeridium complex	Alterbidinium acutulum	Chatangiella ditissima	Achomosphaera crassipellis	Odontochitina operculata	Heterosphaeridium bellii	Palaeoperidinium pyrophorum	Spongodinium delitiense	Hystrichosphaeridium spp.	Odontochitina spp.	Desmocysta plekta	Fromea fragilis	Trichodinium castanea	Odontochitina sp.	Laciniadinium arcticum	Raphidodinium fucatum	Trithyrodinium suspectum	Palaeohystrichophora infusorioides	Chatangiella tripartita	Cleistosphaeridium spp.	Lejeunecysta spp.	Hystrichosphaeridium dowlingii	Chatangiella madura	Cyclonephelium distinctum	Exochosphaeridium spp.	Hystrichodinium pulchrum	Fibrocysta spp.	Pterodinium cingulatum 'group'	Caligodinium aceras	Cribroperidinium spp.	Achomosphaera spp.	Chlamydophorella nyei	Fibradinium annetorpense	Tasmanites spp.	Fibradinium spp.	Pediastrum spp.
2230.00	Maastrichtian	1	1	1	1	1
2370.00		9	7		6	9	1	4	1	27	1	2
2390.00		5	7		3	9		2		2			1
2410.00		11	9		8	4		6		4				4	1	2
2967.20	Campanian	2	6	6	1									1					107	59	4	2	1	8	1	1	1	3
2967.46		3	7	5												1			44	39			1	84		1	1	9	5	1
2969.18		3	3	1	9	3										2		1	10	31				117	1	2	7	6	3		1	2
2970.30		7	4	9	15	6				2								2	19	89	1			3	7	2	4	16	2	1	2	2	4	1	3	5	1
2971.86		5	4	2	7	3				1						3		2	12	66				35		1	3	26	5	1	1	6	3	1	3	1	1	2	1	3	2
2972.80		3		2	3	4								1		2			8	31			1	5	3		7	1	5			1	5	2		1						3	1
2974.47			8	5	21									3		4		4	27	88	4			3	2	1	6	4	3	3	5	5					3		1					2
2976.35				1																11								1
2978.70			5		2														9	18							3	4		2		2			1	2	2								1
2981.95		1	2	2	4	1								2		2		6	8	29	2			109			23	3	2		1			1			1		1				1
2983.82		5	1		12										2	1			35	32							43	4					1				1			1						1
2986.57		3	4		3	25				3			1	1	8			1	15	36	1			1	3		21	7		2				5		1	2									2	6	3	1
2989.30		7	4		15	6												2	17	28	5			5	3	2	19				2	3	2	1			2
2991.55			1		3	4									3				10	33								3					1										2				2
2993.64		1	4		1	2										3			8	33							2	3			2
2995.85		6		1	5	7				2				1					5	35				2	2		1	1			1			2		3	3						3
2998.74			9		7	1									3	2			32	48	1			2			11	4	2	2			1	1			3
3001.88		6	11	3	16	1								1		1			18	87	3				1		11	6	9		1	8		1		13	4
3002.65			1		2	1												1	27	152	1				1		7	3			1				3		1												2
3003.60		11	8		5	5				1					12				7	92	2						7	21			6		1				5									9	1		1
3008.93		2			1														2	11							1			1							1
3009.95		4	2		1	4									2				11	85	2						15	7	7	1	2			3			1					1
3010.90		3			1	1				2						1			74	67	1						48																			1
3016.90		6	3	1	4	5								4					30	115	8				1		11	3	2		2			1			5
3018.76		1			4					1					3	1			17	76				9			24	2		1
3021.80		1	2		2	10								1	1	1			7	19					1		7	2			1				1		1
3032.25		4	1		26	3									1				59	49	4	4			2		17	4	2					1	14		5					2
3035.55		14	3	1		13									1	1			58	79		5					1	2		2	2						8								1	4			1
3037.80		8	4		3	4				6					9				51	71		1		1			5	1	1							1	6								1	11
3040.65		7	1			4				3					2	1			57	110				1			4	1						1			3									2	1
3043.70				1		3								1		1			131	32							3	2	1							1	1
3047.10		4	1		1	2										2			30	33					3		10	1	2	2							4										1
3049.80		1			2	8									1	14			9	13		1					4		1			1					2
3051.93		4	2		3	8								2		7		1	60	44	4						1	1	3					1			2								1
3053.68		12	3		4	8				9			1	1	9	3			34	52	10					1	4	17	2	3		1					1	1							3	5			1
3056.20		3	2		4	6				19				1		12			8	102	9						5	4	3			1		1			2				1
3060.42		2	6		2	3				19					5	7			4	45	4						1	5								1	4	1							1	4
3064.90		1			1	1				3						8			9	29	1						8	2
3068.90		3		1	4	2								1		1			4	19					1		5	1	6
3069.96		3	1		1											6			9	9							3	1							1		1
3070.10		7	13	1	8	14				16				1	5	9			22	43	11					2	5	13	6	4		2		1			1	1		1					1			7
3073.72		2		3	10	1				4				1		5			16	27	1				2		4	3	2			1
3077.10				2	1	1				2					1	4			1	17	1						18		3	2							1
3079.08																1			16	12							17								51
3092.90			1	6		5										1			12	15	3			3			17		1	2				3			1
3099.38			2	6		8				1						5			7	11	1				1		19	1	3						11													1
3100.92		3	5	1	1	38				2					1	7			8	59	3				1	2	20	6	15	3		1		2	14		3											1
3104.50					2														5	7							8		1						9
3112.86			2		7			1		1				3					5	51	2						11	5	2	2			6	1	87		4			1
3122.18		3			6														26	34							11		1			2			115		1
3130.73		3			10	4		1						3	1				5	11							16	1	3	2				4	5		1		1						2
3145.54		13	2		26											3			17	33							18		4		2	2		2	21		1		5						2
[truncated: 37 more columns]

## Sheet: Arkusz2
	Isabelidinium spp.	Chatangiella spp.	Hystrichosphaeridium tubiferum	Spiniferites ramosus 'group'	Isabelidinium microarmum	Isabelidinium? viborgense	Impagidinium spp.	Fromea spp.	Isabelidinium cooksoniae	P. australinum-bulliforme complex	Nelsoniella aceras	Pterodinium spp.	Oligosphaeridium complex	Alterbidinium acutulum	Chatangiella ditissima
2230	1	1	1	1	1
2370	9	7		6	9	1	4	1	27	1	2						1	Peridiniaceae 'group'
2390	5	7		3	9		2		2			1
2410	11	9		8	4		6		4				4	1	2		2	Chorate dinoflagellate cysts
																	3	P. australinum-bulliforme complex
																	4	Spiniferites ramosus 'group'
																	5	Impagidinium spp.
																	6	Others

## Sheet: Arkusz3
	Peridiniaceae 'group'	Chorate dinoflagellate cysts	Spiniferites ramosus 'group'	P. australinum-bulliforme complex	Impagidinium spp.	Others
2230	3	1	1	0	0	0		1	Peridiniaceae 'group'
2370	53	0	6	1	4	3
2390	23	0	3	0	2	1		2	Chorate dinoflagellate cysts
2410	30	4	8	0	6	1
								3	P. australinum-bulliforme complex
								4	Spiniferites ramosus 'group'
								5	Impagidinium spp.
								6	Others

## Sheet: Arkusz4
0	2230	2370	2390	2410
Peridiniaceae 'group'	3	53	23	30
Chorate dinoflagellate cysts	1	0	0	4
Spiniferites ramosus 'group'	1	6	3	8
P. australinum-bulliforme complex	0	1	0	0
Impagidinium spp.	0	4	2	6
Others	0	3	1	1
	2230	2370	2390	2410
Peridiniaceae 'group'	60	79.1045	79.3103	61.2245
Chorate dinoflagellate cysts	20	0	0	8.16327
Spiniferites ramosus 'group'	20	8.95522	10.3448	16.3265
P. australinum-bulliforme complex	0	1.49254	0	0
Impagidinium spp.	0	5.97015	6.89655	12.2449
Others	0	4.47761	3.44828	2.04082
	0	0	0	0
Peridiniaceae 'group'	60	79.1045	79.3103	61.2245
Chorate dinoflagellate cysts	80	79.1045	79.3103	69.3878
Spiniferites ramosus 'group'	100	88.0597	89.6552	85.7143
P. australinum-bulliforme complex	100	89.5522	89.6552	85.7143
Impagidinium spp.	100	95.5224	96.5517	97.9592
Others	100	100	100	100
