# Supplementary material for: Ocean freshening near the end of the Mesozoic
Source: Nat Commun. 2025 Aug 6;16:7238. doi: 10.1038/s41467-025-62189-9 (PMC12328591; doi:10.1038/s41467-025-62189-9)
Supplement: Supplementary file 9 — Supplementary Dataset 7 (SD7) [file 41467_2025_62189_MOESM9_ESM.xlsx]

## Sheet: Bass River
Supplementary Dataset 7. Dinoflagellate cyst relative abundance data from other localities
Dinoflagellate cyst relative abundance data from Bass River section (USA). Data from Vellekoop et al. (2019)
Section [#]	Depth sed [m]	Depth top [m]	Depth bot [m]	Distance [cm]	Mass [g]	A. bianii [%]	A. ramulifera [%]	A. sagena [%]	A. buccinum [%]	A. circumtabulata [%]	A. reticulata [%]	Alisogymnium sp. [%]	A. gabonensis [%]	A. mauthei [%]	A. polymorpha [%]	A. fallax [%]	A. senonensis [%]	A. volata [%]	Areoligera spp. [%]	C. cornuta [%]	C. cf cornuta [%]	C. diebelii [%]	C. pannuceum [%]	C. speciosum [%]	Cerodinium spp. [%]	C. tripartia [%]	C. discreta [%]	C. everricula [%]	C. saeptum [%]	Cleistosphaeridium [%]	Cometodinium sp. [%]	C. inodes [%]	C. fibrospinosum [%]	C. fibrospinosum var. cornuta [%]	Cordosphaeridium [%]	C. oceanica [%]	C. striolata [%]	Cribroperidinium sp. [%]	C. wetzelii [%]	C. distinctum [%]	C. caifornica [%]	C. cf. californicum [%]	D. galeata [%]	D. tuberculata [%]	D. wilsonii [%]	Dinofl cyst [%]	Dinogymnium sp. [%]	D. colligerum [%]	D. carposphaeropsis [%]
274	384.3	384.292	384.307	-17.946	4.1164	0	10.9	0	0	0	0	0	0.4	0	0	0	0	0	0.4	0	0	0	0.4	0	0	0	1.3	0.4	0	0	0	0	1.3	0	0.4	0	0.4	0.4	0.4	0	0	0	1.1	0.9	0.4	0	0	0	0
274	384.37	384.353	384.383	-24.804	9.5876	1.4	3.1	0.3	0	0	0	0	0.3	0.5	0	0	0	0	0.3	0	0	0	0	0.3	0	0	0	0	0.3	0	0	0.5	0.2	0.2	0	0	1.4	0.3	0	0	0	0	0.7	0	0	0	0	0	0.3
274	384.44	384.429	384.444	-31.662	5.6967	0.6	9.7	0.4	0	0	0	0	0	0	0	0	0	0	1.3	0	0	0.2	0	0	0.4	0	0.8	0	0.4	0	0	0.6	0	0.2	0.2	0	1.3	0.8	0	0	0	0	0.8	0	0	0	0	0.8	1.1
274	384.48	384.475	384.49	-36.234	4.0063	1.2	6.4	0.6	0	0	0	0	0	0.2	0	0	0	0	0.8	0	0	0	0	0	0	0	0	0	0.4	0	0	0	0	0.6	0.8	0	0	0.4	0.6	0	0	0	0.2	0	0	0	0	0.4	0
274	384.54	384.536	384.551	-42.33	4.8018	1.6	5.2	1.6	0	0	0	0	0	0	0	0	0	0.3	0	0	0	0.7	0.3	0	0	0	0.3	0	0	0	0	0.3	0	0	0	0	0	0	0	0	0	0	0.3	0	0	0	0	0	0
274	384.61	384.597	384.627	-49.188	9.5338	0.3	1.2	0.3	0	0	0	0	0	0	0	0	0	0	0	0	0	0	0	0	0	0	0	0	0	0	0	0	0	0.2	0	0	0	0.9	0	0	0	0	0.3	0	0	0	0	0	0
274	384.68	384.673	384.688	-56.046	6.6641	0.6	0.3	0.5	0	0	0	0	0	0.1	0	0	0.2	0	0	0	0	0	0	0	0	0	0	0	0.5	0	0	0	0	0	0.2	0	0.2	0.2	0	0	0	0	0	0	0	0	0	0	0
274	384.74	384.734	384.749	-62.142	4.7633	0	4.1	0	0	0	0	0	0	0.3	0	0	0	0	0	0	0	0	0	0	0	0	0.3	0	0.3	0	0	0	0	0.8	0.3	0	0	0.4	0	0	0	0	0.8	0	0	0	0	0	0
274	384.82	384.81	384.825	-69.762	9.1742	0	0.6	0.1	0	0	0	0	0	0	0	0	0	0	0	0	0	0	0	0	0	0	0	0	0	0	0	0	0	0.2	0.2	0	0	0.2	0	0	0	0	0	0	0	0	0	0	0
274	384.87	384.856	384.886	-75.096	9.6295	0	1.3	0	0	0	0	0	0	0	0	0	0	0	0	0	0	0	0	0	0	0	0	0	0	0	0	0	0	0.3	0.6	0	0	0.6	0.6	0	0	0	0.3	0	0	0	0	0	0
274	384.94	384.932	384.947	-81.954	7.5008	0.9	1.3	0.3	0	0	0	0	0	0	0	0.3	0	0	0	0	0	0	0	0	0	0	0.3	0	0	0	0	0	0	0	0	0	0	0.5	0	0	0	0	0.3	0	0	0	0	0	1
274	385.01	384.993	385.023	-88.812	9.5598	0.3	1.9	0.6	0	0	0	0.3	0	0	0	0	0.3	0	0	0	0	0	0	0	0	0	0	0	0	0	0	0	0	0	0.3	0	0	0	0	0	0	0	0.3	0	0	0	0	0	0.3
274	385.09	385.084	385.1	-97.194	4.6097	0.3	0.3	0.3	0	0	0	0	0	0	0	0	0	0	0	0	0	0	0	0	0.3	0	0	0	0	0	0	0	0	0	0.1	0	0	0.5	0	0	0	0	0.3	0	0	0	0	0	0.5
274	385.25	385.237	385.267	-113.196	9.6326	0.5	0.7	0	0	0	0	0	0	0	0	0	0.3	0	0	0	0	0	0	0	0	0	0	0	0.3	0	0	0.3	0.1	0	0.5	0	0	0.8	0.3	0	0	0	0.4	0	0	0	0	0
274	385.38	385.374	385.389	-126.15	9.5783	0.5	1.8	0.3	0	0	0	0	0	0	0	0	0	0	0	0	0	0	0	0	0	0	0	0	0	0	0	0	0	0.9	11.7	0	0	0.5	0.3	0	0	0	0.5	0.3	0	0	0	0	2.5
274	385.54	385.526	385.557	-142.152	9.5232	0	0.5	1.2	0	0	0	0	0.2	0	0	0	0	0	0	0	0	0	0	0	0	0	0	0	0	0	0	0	0	0.2	0.2	0	0	0	0	0	0	0	0	0	0	0	0	0	0
275	386.01	385.999	386.014	-188.634	4.9258	0	5.4	3.6	0	0	0	0	0	0	0	0	1.6	0	0.2	0	0	0	0.4	0	0	0	0.4	0	0.8	0	0	0	0.6	0	0	0	0.4	0.4	1.8	0	0	0	0.8	0	0	0		0.4	1.6
275	386.16	386.151	386.166	-203.874	4.9019	0.4	5.3	1.5	0	0	0	0	0	0	0	0	2.1	1.3	1.3	0	0	0	0	0.4	0.4	0	0.9	0	0.4	0.4	0	0	0	0	0	0	0.4	0	1.7	0	0	0	2.4	0	0	0	0	0	0.6
275	386.31	386.304	386.319	-219.114	5.1683	0.9	14.7	2.1	0	0	0	0	0	0	0	0	2.8	0.4	0.9	0	0	0	0	0.4	0.4	0	0.9	0	0.4	0	0	0	0.6	0.4	0	0	1.1	2.8	0	0	0	0	1.1	0.4	0	0	0	0	0
275	386.46	386.456	386.471	-234.354	5.6158	0.6	9.9	2.3	0	0	0	0	0	0.4	0	0	0.4	0	0.8	0	0	0.4	0	0.4	0.4	0	0	0	0	0	0	0	1.3	0	0	0	0.4	0.4	2.7	0	0	0	1.5	0.6	0	0	0	0	0.4
275	386.62	386.608	386.624	-249.594	4.8412	0	5.5	2.3	0	0	0	0.5	0	0.5	0	0	2.3	0.5	1.4	0	0	0	0	0	0.9	0	0.5	0.5	0.5	0	0	0	1.1	0	0	0.5	0.5	0.9	2.3	0	0	0	1.6	0.9	0	0	0	0	0.5
275	386.77	386.761	386.776	-264.834	5.2615	0.9	7.5	0.9	0	0.4	0	0	0	0.9	0	0	0	0	1.8	0	0	0	0	0	0	0	0.9	0	1.3	0	0.4	0	0.4	0	0	0	0	0	1.1	0	0	0	0.4	0	1.8	0	0	0	0.4
275	386.92	386.913	386.928	-280.074	9.1674	0.4	4.8	1.5	0	0	0	0	0	0	0	0	0.4	0.9	1.3	0	0	0.9	0	0.4	1.7	0	1.3	0	1.3	0	0.4	0	0.9	0	0	0	0.4	0.4	1.7	0	0	0	1.1	0	0	0	0	0.4	0
275	387.07	387.066	387.081	-295.314	4.8022	1.8	10	0.7	0	0	0	0	0	0	0	0	0.4	0.9	0.9	0	0	0	0	0.4	0	0	1.3	0	1.3	0	0	0	1.6	0	0	0	0.4	0.4	1.1	1.6	0	0	2	0	0	0	0	0	0.4
275	387.23	387.218	387.233	-310.554	4.1378	0.5	8.6	0	0	0	0	0	0.5	2.9	0	0	0.9	0.5	0	0	0	0	0	0	0.5	0	3.2	0	2.7	0	0	0	0	0	0	0	0.5	0.5	0.5	0	0	0	0.9	0	0.5	0	0	0	0
275	387.38	387.37	387.386	-325.794	6.2629	0.9	10.7	1.1	0	0	0	0.4	0.4	1.5	0	0.9	1.7	0.4	0	0	0	0.9	0	0.4	0.4	0	1.3	0	2	0	0	0	0	0	0	0	1.7	0.4	1.7	0	0	0	1.7	0.2	0	0.4		0	0
276	387.53	387.523	387.538	-341.034	5.9088	0.4	12.9	0.6	0	0	0	0	0.4	0	0.6	0.4	2.1	0.8	0.8	0	0	0	0	0.4	0.8	0	4.1	0	3.7	0	0	0	0	0	0	0	0.6	0	0.6	0.2	0	0	1	0.4	0	0	0	0.4	0.4
276	387.67	387.66	387.675	-354.75	7.0947	1.2	14.5	1	0	0.4	0	0	0.4	1.4	0.2	0	2	0.8	1.8	0	0	0.4	0	0.4	0.4	0	0.8	0	1.6	0	0	0	0	0	0	0	0.6	1.4	1.2	0	0	0	0.4	0	0.4	0	0.4	0	0
276	387.79	387.782	387.797	-366.942	4.1112	0	8.1	0.9	0	0	0	0.4	0	0.2	0	0	1.9	0.4	0.2	0	0	0	0.4	0	0.4	0	1.7	0	0.9	0	0	0	0.2	0	0	0	0.9	2.8	1.5	0	0	0	0.2	0.4	0	0	0	0	0
276	387.84	387.828	387.843	-371.514	5.9453	2.2	8.7	0.9	0	0	0	0	0	0	0	0	5.7	0.7	0	0	0	0	0	0	0	0	0.4	0	1.7	0	0	0	0	0	0	0	0	0	1.1	0	0	0	1.7	0	0	0	0	0
276	387.99	387.98	387.995	-386.754	3.4457	0.9	16.3	0.4	0	0	0	0	0	0	0	0	3.6	1.3	0.4	0	0	0.4	0	0.4	0.4	0.4	0.4	0	0.4	0	0	0	0	0	0	0	0	0.4	2.9	0	0	0	0.4	0	0	0	0	0	0
276	388	387.98	388.01	-387.516	9.6686	0	6	3.5	0	0	0	0	0	0.4	0	0.4	12	3.1	2.1	0	0	0.4	0	0.4	0	0	0.8	0	1.2	0	0	0	0.2	0	0	0	0	2.5	1.4	0	0	0	1.2	1	0	0	0	0	0
[truncated: 110 more columns]

## Sheet: Bajada del Jagüel
Supplementary Dataset 7. Dinoflagellate cyst relative abundance data from other localities
Dinoflagellate cyst relative abundance data from Bajada del Jagüel section (Argentina). Data from Woelders et al. (2018)
Depth with respect to K-Pg (cm)	Shannon H diversity	Berger-Parker dominance	Numbert of taxa (S)	Total number of dinocysts counted	Interval	Depth (cm)	Slide	counting nr.		Achomosphaera sagena	Achomosphaera ramulifera	Adnatosphaeridium ?regulatum	Adnatosphaeridium sp.	Alisocysta circumtabulata	Alisocysta margarita	Alterbidinium cf. mcmillanii	Andalusiella gabonensis	Andalusiella mauthei	Andalusiella polymorpha	Apteodinium? sp.	Areoligera coronata	Areoligera medusettiformis	Areoligera senoniensis	Areoligera cf. tauloma	Areoligera spp. undiff.	Caligodinium aceras	Carpatella cornuta	Carpatella cf. cornuta	Cerbia cf. formosa	Cerodinium diebellii	Cerodinium leptodermum	Cerodinium pannuceum	Cerodinium speciosum	Cerodinium striatum	Cerodinium spp. undiff.	Cleistosphaeridium sp.	Cladopyxidium? sp.	Cordosphaeridium inodes	Cordosphaeridium fibrospinosum	Cordosphaeridium fibrospinosum var cornuta	Cordosphaeridium/Dammasadinium complex	Coronifera striolata	Cribroperidinium cf. wetzelii	Cribroperidinium sp.	Cyclonephelium distinctum	Damassadinium californicum	Damassadinium cf. californicum	?Dapsilidinium sp.	Deflandrea galeata
950	2.34396	30.1762	36	227		950	1	23		0	0.4	0	0	0	0	0	0	*	0	0	0.4	0.9	0	0.4	1.3	0.4	0	0	0	0	0	0	0	0	0.2	2.2	0.4	0.9	0	0	0	0.9	0	1.3	0	0.4	0	0	0
450	2.57682	27.6824	34	233		450	1	21		0	0.4	0	0	0	0	0	0	1.1	0	0	0	3	0.4	0.9	1.3	0	0	0	0	0	0	0.4	0	0	0	2.1	0.9	0.6	*	0	0.4	0	0.9	0.4	0	*	0	0	0
250	2.55158	22.7459	33	244		250	1	20		0	0.8	0	0	0	0	0	*	1.2	0.4	0	0	0	*	0	0	0	0	0	0	0	0	0	0	0	1.2	5.3	5.3	0	0	0	0	0.4	0.8	0.4	0	0.4	0	0	0.4
150	2.16196	33.9869	31	229.5		150	1	19		0.4	1.5	0	0	0	0	0	0	0.4	0.2	0	0	0.2	0	*	0	0	*	0	0	0	*	0	0	0	0.4	0.9	1.7	0.4	0.2	0	0.4	0	0.9	0	0	*	0	0	0
100	2.26357	34.0708	31	226		100	1	18		0	0.4	0	0	0	0	0	*	*	0	0	0	0	0	0	0	0	0	0	0	0	0	0	0.9	0	0.4	0.4	0.4	*	0.2	0	0.4	0	0.9	0.4	0	0.4	0	0	0
75	2.10376	38.1663	30	234.5		75	1	17		0	1.7	0	0	0	0	0	*	*	*	0	0	0	0	0	0	0	0	0	0	0	0	*	0	0	0.4	0	2.1	0	0.9	0	0	0.4	0	0.4	0	0.9	0	0	0.4
50	2.46507	20.4396	34	227.5		50	1	16		0	1.3	0	0	0	0	0	1.3	0.2	0	0	0	0	0	0	0	0	0.4	0	0	0	0.4	0	0	*	0.2	0	2.2	0.4	0	0	0	0.4	*	0.4	0	1.5	0	0	0.9
12.5	2.60645	25.7511	41	233	12-13 cm	12.5	1	15		0.4	2.1	0	0	0	0	0	0.4	1.1	*	0	0	0	0	0	0	0	0.4	0	0	0	0	0.9	0	0.4	0	0.9	1.7	0	0.4	0	0.2	0.4	0	1.1	0	1.9	0.9	0	0.4
7.5	2.65494	20.5703	40	245.5	7-8 cm	7.5	1	14		0	3.7	0	0	0	0	0	0.4	1.2	0.4	0	0	0	0	0	0	0	0.4	0.4	0	0.4	0	0	0	0	0	0	0	0.4	0.2	0	0	0	0.8	1.2	0	0	*	0.4	0.4
0.25	2.62436	16.8831	41	231		0.25	1	13		0	2.2	0.4	0	0.4	0	0	*	0.9	0.9	0	0	0	0	0	0.4	0	0	0.4	0	0	0	0	0	0	0	0	0	0	0	0	0.4	0	0	0.4	0	0	0	0	0.4
-11	2.21972	23.5294	31	272		-11	1	12		0.4	2.8	0	0	0	0	2.4	*	0.7	0	0	*	0.4	0	*	0.6	0	0	0	0	0	0	0	0	0	0	0	0	0	0.4	0	0	0.4	0.4	0	0	0	0	1.3	3.3
-20	2.57824	28.6334	38	230.5		-20	1	34		0.4	0.9	0	0	0.4	0	1.7	0	1.3	0	0	0	0.4	0.9	0	0.9	0	0	0	0	0	0	0	0	0	0	0	0.9	0	0	1.3	0.4	0	0	0.4	0	0	0	0	2.8
-25	2.37108	24.4681	38	235		-25	1	11		0.4	4	0	0	1.3	0	0.4	0.4	1.1	*	0.4	0	*	0	0	0	0	0	0	0	0	0	0	0	0	0.9	0.4	0	0.9	0	0	0	*	0	0	0	0	0	0.4	3
-26	2.73319	20.5231	44	248.5		-26	1	32		3.2	0.4	0	0	0.4	0	4.8	0.8	1	0.4	0	0.8	0.8	0	0	1.6	0	0	0	0	0	0	0	0	0	0.4	0	0.8	0.8	0.4	0	0	0.4	0	0	0	0	0	0	1.8
-50	2.39797	30.4825	43	228		-50	1	10		1.3	4.6	0.4	0	0.9	0	0.9	*	0.2	0	0	0	1.3	0	0.4	0.2	0	0	0	0	0	0	0	0	0	0	0	0	0.7	0	0	0	0	0	0.4	0	0	0	0.4	2.9
-75	2.46316	22.8758	33	229.5		-75	1	33		0	4.1	0	0	0	0	0.4	0.9	0	0	0	0.9	1.3	0	0.4	1.5	0	0	0	0	0	0	0	0	0	0.4	0.4	0	1.5	0	0	0	0	0	0	0	0	0	0	4.8
-80	2.17393	33.6323	34	223		-80	1	22		0	0.7	1.8	0	0	0	0.7	0	0.4	0	0	1.3	0.9	0	0	2.2	0	0	0	0	0	0	0	0.4	0	1.3	0.4	0	0	0.2	0.4	0	0	0	0	0	0	0	0	2.5
-100	2.28075	33.6245	37	229		-100	1	9		0	0.2	0	0	1.3	0	0	0.4	1.3	0	0	1.3	0.4	0	0.9	0.9	0	0	0	0	0	0	0	0	0	0.4	0	0	0.4	0	0.4	0	0	0	0.4	0	0	0	0.4	2.6
-125	2.53593	22.9122	35	233.5		-125	1	31		0	0.9	0	0	0.4	0	0.4	0	0.9	0	0	0.4	0.9	0	0.4	1.7	0	0	0	0	0	0	0	0	0	0.9	0	0	0	0	0	0	0	0	0	0	0	0	0	3
-155	2.33224	26.6055	29	218		-155	1	35		0	0.9	0	0	1.4	0	0	0.9	1.4	0	0.9	0.5	2.3	0	0.9	0.5	0	0	0	0	0	0	0	0	0	0.5	0	0.5	0	0	0	0	0.5	0	0.9	0	0	0	0	4.6
-200	2.32422	34.5538	39	218.5		-200	1	8		0	1.4	*	0	*	0	0	0.5	0.5	0	0	0	0.9	0	0.5	0	0.5	0	0	0	0	0	*	0	0	0.2	0.9	0	0	0	0	0	0	0	0	0	0	0	1.4	1.6
-225	2.25618	28.4065	29	216.5		-225	1	36		0.5	11	0	0	0	0	0.5	0.5	0.5	0	0	0.5	1.8	0	0	0.5	0	0	0	0	0	0	0	0	0	0	0	0	0	0	0	0	0	0	0	0	0	0	0	3.2
-255	2.20796	25	27	232		-255	1	37		0	16	0	0	0	0	0.4	1.7	0	0.4	0	0	0.4	0.4	0.9	0.6	0	0	0	0	0	0	0	0	0	0.4	0	0	0	*	0	0	0	0	0	0	0	0	0	1.9
-300	2.3523	28.1938	31	227		-300	1	7		0	2.2	0	0	0.9	0	0	0.4	1.8	0	0	0.4	0.9	0.4	0	0.7	0.4	0	0	0	0	0	0.4	0	0	0	0.4	0	0	0	0	0	0.9	0	0	0	0	0	0.9	4.2
-355	2.53187	18.8235	33	212.5		-355	1	38		0	11	0	0	0	0	0.5	1.4	0	0	0.5	0	0	0	0.5	2.1	0	0	0	0	0	0	0.9	0	0	0	0	0.5	0.5	0	0	0	0.9	0	0	0	0	0	0.5	2.8
-400	1.94057	43.0435	32	230		-400	1	6		0	0.9	0	0	0	0	0	*	0.7	0	0	0.4	1.3	0.4	0.4	0.4	0	0	0	0	0	0	0.9	*	0	0	0	0	0.4	0	0	0	*	0	0	0	0	0	0	4.8
-455	2.39351	25.641	36	253.5		-455	1	39		0.8	12	0	0	0.4	0	1.2	0	0	0	0	0	0	0	0	1.4	0	0	0	0	0	0.4	0.8	0	0	0.4	0	0	0	0	0	*	1.2	0	0	0.4	0	0	0.8	6.7
-500	2.18526	40.6571	30	243.5		-500	1	5		0	4.3	0	*	0	0	0	0	0	0.4	0	1.2	0.4	*	0	0.6	0	0	0	0	0	0	0	0	0	0	0.8	0	0	0	0	0	1.6	0	0	0.4	0	0	0	2.5
-555	2.3638	29.5688	30	243.5		-555	1	40		0.8	12	0	0	0.4	0	0	1.2	0	0	0	1	0	0	0.4	1.6	0	0	0	0	0	0	0	0	*	0	0.4	5.3	0	0.4	0	0	0.4	0	0	0	0	0	0	2.3
-600	2.10685	37.0787	29	222.5		-600	1	24		0	1.3	0	0	0	0	0	0	0.4	0	0.4	0	0	*	0.4	0.7	0	0	0	0	0	0	0	1.3	0	0	0	1.8	0.4	0	0	0	0.4	0	0.4	0	0	0	0	5.2
-655	2.34332	26.9737	32	228		-655	1	41		0.4	9	0	0	0.9	0	0.4	0.4	0	0	0	0	0.4	0	0.9	2.2	0	0	0	0	0	0	*	0	0	0	0.9	4.4	0	0	0	0	0.4	0	0.4	0	0	0	0	3.1
-700	2.03106	41.8947	29	237.5		-700	1	25		0.4	0.4	0	0	0	0	0.4	0.4	0.8	0.4	0	0.8	0.4	0	0.4	1.7	0	0	0	0	0	0	0	0	0	0	0.4	2.9	0	0	0	0	0	0	0	0	0	0	0	1.7
-755	2.38082	29.6804	35	219		-755	1	42		0	16	0	0	0	0	0	0.5	0.5	0	0.5	0	0	0	1.8	1.4	0	0	0	0	0	0	0	0	0.5	0.5	0.9	6.8	0.5	0.2	0	0	0.9	0	0.5	0	0	0	0	0.5
-800	1.94497	46.4602	28	226		-800	1	26		0	2.2	0	0	0	0	0	0	0	0	*	0.9	0.9	0	1.8	2	0	0	0	0.9	0	0	0.4	0	0	0.4	1.3	1.8	0.4	0.4	0	0	0	0	0	0	0	0	0	3.3
-855	2.42557	27.7405	35	223.5		-855	1	43		0	13	0	0	0	0	0	0	0	0	0.4	0	4	0	0	4.7	0	0	0	0	0	0	0	0	0	0.4	0.4	1.8	0	0.4	0	0	0	0	0	0.4	0	0	1.3	2.2
-900	2.26592	42.6804	35	242.5		-900	1	4		0	6.6	0	0	1.4	0	0	0	0.4	0	0	1.2	0.8	0	0	1.4	0.4	0	0	0	*	0	0.4	0	0.4	0	0.8	0	0	0	0	0	0.4	0	0	0	0	0	0	2.1
-1000	2.07656	39.9103	29	223		-1000	1	3		0	5.4	0	0	0	0	0	0	0.4	0.4	0	0.4	0.9	0.4	0.7	0.7	0	0	0	0.4	0	0	0.4	0	0	0.4	0.4	0	*	0	0	0	0.4	0	0	0.4	0	0	*	1.8
-1100	2.11412	43.1965	34	231.5		-1100	1	27		0	0.9	0.9	0	0.4	0	0	0	0	0	0	0	0.4	0	1.7	2.6	0	0	0	0	0	0	0.4	0	0	1.1	0	1.7	0	0.4	0	0	0	0	*	0	0	0	0	3
-1200	2.4266	30.2691	37	223		-1200	1	28		0	3.6	3.6	0	0	0	0	0	0.9	0	0	0.4	1.3	0	0	3.8	0	0	0	0	0	0	0.4	0	0	0.4	1.3	0.9	*	0	0	0	0.4	0	0	0	0	0	0	1.3
-1300	2.27223	40.9709	35	257.5		-1300	1	29		1.2	9.5	0	0	0	0	0	0	0	0	0	0	1.6	0	0.4	0.4	0	0	0	0.8	0	1.9	0.8	0	0	1.9	0.4	0.8	1	0	0	0	0.8	0	0	0	0	0	0	1.4
-1400	2.34556	38.7674	30	251.5		-1400	1	30		0	4.4	0	0	0.4	0	0	0	0	0	0	0.4	2.8	0	1.2	2.6	0	0	0	0	0	0	0.4	0.8	0	3.2	0	0.4	2	0	0	0	0.8	0	0	0	0	0	0	3.8
-1500	1.94559	37.1901	27	242		-1500	1	2		0	8.1	0	0	0	0	0	0	0.8	0	0	0.2	0.8	0	0.4	0.4	0.4	0	0	0	0	0	0	0	0	0	0.4	0	0	0	0	0	0	0	0	1.2	0	0	0	3.3
-2500	2.61645	16.0164	32	243.5		-2500	1	1		0	2.9	0	0	0	0	0	0	0	0	0	0	1	0	2.1	1.6	1.6	0	0	0	0	0	1.2	0	0	0.8	0.4	0	0	0.8	0	0	0	0	0	0	0	0	0	7.6
[truncated: 100 more columns]
